# Supplementary material for: Increased Levels of Omega-3 Fatty Acids and DHA Are Linked to Pain Reduction in Rheumatoid Arthritis Patients Treated with Janus Kinase Inhibitors
Source: Nutrients. 2021 Aug 30;13(9):3050. doi: 10.3390/nu13093050 (PMC8465317; doi:10.3390/nu13093050)
Supplement: Supplementary file 1 [file nutrients-13-03050-s001.zip]

Archive with 1 entries (1 files):
- nutrients-1333193-supplementary.pdf
